# Supplementary material for: Structural basis for activity switching in polymerases determining the fate of let-7 pre-miRNAs
Source: Nat Struct Mol Biol. 2024 Jul 25;31(9):1426–38. doi: 10.1038/s41594-024-01357-9 (PMC11402785; doi:10.1038/s41594-024-01357-9)
Supplement: Supplementary file 8 — The full dataset used in the plotting of Fig. 6d. [file 41594_2024_1357_MOESM8_ESM.xlsx]

## Sheet: Results1
Source Data for Figure 6D	Area	Mean	Min	Max		RawIntDen	Background_Substrates	Signal	Yield	mean	sd	var
Trial1
Remaining Substrates_Catalytic dead	0.016	102.929	28	131	1.606	144512	2898	141614
Remaining Substrates_R283A/R286A	0.016	82.357	21	131	1.285	115629	2898	112731
Remaining Substrates_H320A/K321A	0.016	77.976	21	132	1.216	109478	2898	106580
Remaining Substrates_K324A/R327A	0.016	73.466	15	131	1.146	103146	2898	100248
Remaining Substrates_N688A/L691A	0.016	50.526	5	116	0.788	70939	2898	68041
Remaining Substrates_K919A/K920A	0.016	25.439	1	71	0.397	35717	2898	32819
Remaining Substrates_Wild type	0.016	23.59	2	64	0.368	33121	2898	30223
Background_Substrates	0.016	4.1	0	23	0.064	5757
Remaining Substrate_Catalytic dead	0.03	10.714	0	49	0.32	28831	6472	22359	0.136358
Products_R283A/R286A	0.03	10.281	0	61	0.307	27667	6472	21195	0.158259
Products_H320A/K321A	0.03	10.122	0	63	0.303	27237	6472	20765	0.163061
Products_K324A/R327A	0.03	5.931	0	35	0.177	15961	6472	9489	0.0864704
Products_N688A/L691A	0.03	39.819	4	79	1.191	107153	6472	100681	0.596727
Products_K919A/K920A	0.03	50.932	3	113	1.523	137058	6472	130586	0.799155
Products_Wild type	0.03	47.815	6	107	1.43	128671	6472	122199	0.801715
Background_Products	0.03	2.369	0	11	0.071	6376
Trial2
Remaining Substrates_Catalytic dead	0.018	55.015	14	97	0.99	356494	3436	353058
Remaining Substrates_R283A/R286A	0.018	57.229	15	96	1.03	370841	3436	367405
Remaining Substrates_H320A/K321A	0.018	49.784	11	96	0.896	322599	3436	319163
Remaining Substrates_K324A/R327A	0.018	56.095	14	97	1.01	363494	3436	360058
Remaining Substrates_N688A/L691A	0.018	33.382	3	65	0.601	216314	3436	212878											mean	sd	var	sem
Remaining Substrates_K919A/K920A	0.018	9.911	0	25	0.178	64224	3436	60788							Products_Catalytic dead	0.136358	0.0949853	0.133079	0.121474	0.0229984	0.000528929	0.0162624
Remaining Substrates_Wild type	0.018	10.995	0	24	0.198	71247	3436	67811							Products_R283A/R286A	0.158259	0.127954	0.219585	0.1686	0.0466824	0.00217925	0.0330095
Background_Substrates	0.018	0.437	0	4	0.008	2829									Products_H320A/K321A	0.163061	0.162454	0.226738	0.184084	0.0369408	0.00136462	0.0261211
Remaining Substrate_Catalytic dead	0.045	2.891	0	18	0.13	46830	9775	37055	0.0949853						Products_K324A/R327A	0.0864704	0.136655	0.215362	0.146163	0.0649698	0.00422107	0.0459406
Products_R283A/R286A	0.046	3.867	0	22	0.177	63684	9775	53909	0.127954						Products_N688A/L691A	0.596727	0.502671	0.477901	0.525767	0.0626891	0.00392993	0.0443279
Products_H320A/K321A	0.046	4.352	0	25	0.199	71681	9775	61906	0.162454						Products_K919A/K920A	0.799155	0.852169	0.873767	0.841697	0.0383923	0.00147397	0.0271475
Products_K324A/R327A	0.046	4.054	0	27	0.185	66767	9775	56992	0.136655						Products_Wild type	0.801715	0.843965	0.878726	0.841469	0.0385662	0.00148735	0.0272704
Products_N688A/L691A	0.046	13.658	0	37	0.625	224940	9775	215165	0.502671
Products_K919A/K920A	0.046	21.869	0	57	1.001	360185	9775	350410	0.852169
Products_Wild type	0.046	22.863	0	62	1.046	376553	9775	366778	0.843965							Catalytic dead	R283A/R286A	H320A/K321A	K324A/R327A	N688A/L691A	K919A/K920A	Wild type
Background_Products	0.046	0.602	0	4	0.028	9910	9775								Trial-1	0.136358	0.158259	0.163061	0.0864704	0.596727	0.799155	0.801715
															Trial-2	0.0949853	0.127954	0.162454	0.136655	0.502671	0.852169	0.843965
Trial3															Trial-3	0.133079	0.219585	0.226738	0.215362	0.477901	0.873767	0.878726
Remaining Substrates_Catalytic dead	0.011	45.431	13	101	0.502	180726	2507	178219							mean	0.121474	0.1686	0.184084	0.146163	0.525767	0.841697	0.841469
Remaining Substrates_R283A/R286A	0.011	44.352	17	80	0.49	176431	2507	173924							sd	0.0229984	0.0466824	0.0369408	0.0649698	0.0626891	0.0383923	0.0385662
Remaining Substrates_H320A/K321A	0.011	34.873	14	63	0.385	138724	2507	136217							var	0.000528929	0.00217925	0.00136462	0.00422107	0.00392993	0.00147397	0.00148735
Remaining Substrates_K324A/R327A	0.011	37.603	12	71	0.416	149585	2507	147078							sem	0.0162624	0.0330095	0.0261211	0.0459406	0.0443279	0.0271475	0.0272704
Remaining Substrates_N688A/L691A	0.011	23.051	5	42	0.255	91695	2507	89188
Remaining Substrates_K919A/K920A	0.011	7.005	1	14	0.077	27865	2507	25358
Remaining Substrates_Wild type	0.011	6.321	1	16	0.07	25144	2507	22637
Background_Substrates	0.011	0.665	0	6	0.007	2647				mean	sd	var	sem
Remaining Substrate_Catalytic dead	0.034	2.856	0	14	0.097	34748	7390	27358	0.133079	0.121474	0.0229984	0.000528929	0.0162624
Products_R283A/R286A	0.034	4.629	0	29	0.156	56327	7390	48937	0.219585	0.1686	0.0466824	0.00217925	0.0330095
Products_H320A/K321A	0.034	3.89	0	20	0.131	47332	7390	39942	0.226738	0.184084	0.0369408	0.00136462	0.0261211
Products_K324A/R327A	0.034	3.925	0	22	0.133	47759	7390	40369	0.215362	0.146163	0.0649698	0.00422107	0.0459406
Products_N688A/L691A	0.034	7.317	0	24	0.247	89028	7390	81638	0.477901	0.525767	0.0626891	0.00392993	0.0443279
Products_K919A/K920A	0.034	15.032	0	32	0.508	182915	7390	175525	0.873767	0.841697	0.0383923	0.00147397	0.0271475
Products_Wild type	0.034	14.087	1	29	0.476	171413	7390	164023	0.878726	0.841469	0.0385662	0.00148735	0.0272704
Background_Products	0.034	0.497	0	3	0.017	6049
										#VALUE!
